# Supplementary material for: Blood Metabolite Profiling of Antarctic Expedition Members: An 1H NMR Spectroscopy-Based Study
Source: Int J Mol Sci. 2023 May 8;24(9):8459. doi: 10.3390/ijms24098459 (PMC10179003; doi:10.3390/ijms24098459)
Supplement: Supplementary file 1 [file ijms-24-08459-s001.zip]

Archive with 1 entries (1 files):
- ijms-2341183-supplementary.pdf
